# Supplementary material for: Effectiveness of neural mobilization on pain intensity, disability, and physical performance in adults with musculoskeletal pain—A protocol for a systematic review of randomized and quasi-randomized controlled trials and planned meta-analysis
Source: PLoS One. 2022 Mar 10;17(3):e0264230. doi: 10.1371/journal.pone.0264230 (PMC8912212; doi:10.1371/journal.pone.0264230)
Supplement: S1 Appendix — (XLSX) [file pone.0264230.s002.xlsx]

## Sheet: Search Terms and Databases
	APPENDIX 1 (Search Terms and Databases)
	Databases	P (population)	I (intervention)	C (comparator)	O (outocmes)	Search expression	Limits
	Web of Science (Advanced Search)	x	TI=(“neural mobili?ation” OR “nerve mobili?ation” OR “nervous system mobili?ation” OR “neural glid*” OR “nerve glid*” OR “neural tension*” OR “nerve tension*” OR “neural stretch*” OR “nerve stretch*” OR "slump" OR “neurodynamic$” OR “neural manipulative physical therapy” OR “nerve physiotherapy” OR “neural physiotherapy” OR "straight leg raise") OR AB=(“neural mobili?ation” OR “nerve mobili?ation…	x	TI=(“pain” OR “disability” OR “function*” OR “flexibility” OR “neural stiffness” OR “range of motion” OR “balance” OR “postural control” OR “postural balance” OR “viscoelasticity” OR “neural mobility” OR “nerve mobility” OR “nerve vascularization” OR “gait” OR “walking” OR “mechanosensitivity” OR “muscle strength” OR “muscular strength”) OR AB=(“pain” OR “disability” OR “function*” OR “flexibilit…	#1 AND #2	1) Document Type: Clinical trial 2) Language: English, Portuguese, Spanish
	MEDLINE (Advanced Search - Via Web of Science)	x	TI=(“neural mobili?ation” OR “nerve mobili?ation” OR “nervous system mobili?ation” OR “neural glid*” OR "neural tissue mobili?ation" OR “nerve glid*” OR “neural tension*” OR “nerve tension*” OR “neural stretch*” OR “nerve stretch*” OR "slump" OR “neurodynamic$” OR “neural manipulative physical therapy” OR “nerve physiotherapy” OR “neural physiotherapy” OR "straight leg raise") OR AB=(“neural mobi…	x	TI=(“disability” OR “function*” OR “flexibility” OR “neural stiffness” OR “viscoelasticity” OR “neural mobility” OR “nerve mobility” OR “nerve vascularization” OR “mechanosensitivity”) OR MH:exp=(pain OR pain threshold OR range of motion, articular OR postural balance OR walking speed OR gait OR muscle strength) OR AB=(“disability” OR “function*” OR “flexibility” OR “neural stiffness” OR “viscoel…	#1 AND #2	1) Publication type: Clinical Trial, Randomized Controlled Trial, Controlled Clinical Trial, Clinical Study, Comparative Study, Clinical Trial Phase II, Clinical Trial Phase III 2) Language: English, Portuguese, Spanish
	PubMed (Advanced Search)	x	Title/Abstract: "neural mobilization" OR "neural mobilisation" OR "nerve mobilization" OR "nerve mobilisation" OR "nervous system mobilization" OR "neural tissue mobilization" OR "neural glid*" OR "nerve glid*" OR "neural tension*" OR "nerve tension*" OR "nerve stretch*" OR "slump" OR "neurodynamic*"	x	Title/Abstract: disability OR function* OR flexibility OR neural stiffness OR viscoelasticity OR neural mobility OR nerve mobility OR nerve vascularization OR mechanosensitivity OR pain[MeSH Terms] OR pain threshold[MeSH Terms] OR range of motion, articular[MeSH Terms] OR postural balance[MeSH Terms] OR walking speed[MeSH Terms] OR gait[MeSH Terms] OR muscle strength[MeSH Terms]	#1 AND #2	1) Results by year (1996 - 2021) 2) Article type: Clinical Trial, Clinical Study, Controlled Clinical Trial, Randomized Controlled Trial 3) Species: Humans 4) Language: English, Portuguese, Spanish 5) Age (Adult: 19+ years; Young Adult: 19-24 years; Adult: 19-44 years; Middle Aged + Aged: 45+ years; Middle Aged: 45-64 years; Aged: 65+ years; 80 and over: 80+ years)
	EBSCOhost Web (Advanced Search- CINAHL Plus with Full Text, Cochrane Central Register of Controlled Trials)	x	TX All Text: neural mobili?ation OR nerve mobili?ation OR nervous system mobili?ation OR neural tissue mobili?ation OR neural glid* OR nerve glid* OR neural tension* OR nerve tension*” OR “neural stretch* OR nerve stretch* OR slump OR neurodynamic OR neural manipulative physical therapy OR nerve physiotherapy OR neural physiotherapy OR straight leg raise	x	TX All Text: pain OR disability OR function* OR flexibility OR neural-stiffness OR range-of-motion OR balance OR postural-control OR postural-balance OR viscoelasticity OR neural-mobility OR nerve-mobility OR nerve-vascularization OR gait OR walking OR mechanosensitivity OR muscle-strength OR muscular-strength	S1 (#1 AND #2)	Global filters: 1) Search modes: Boolean/Phrase 2) Published data: 1996 to 2021 CINAHL Plus with Full Text: 1) Human 2) Publication type: Clinical Trial, Randomized Controlled Trial 3) Age groups (Adult: 19-44 years; Middle Aged: 45-64 years; Aged: 65+ years; Aged,80 and over; All Adult) 4) Language: English, Spanish, Portuguese Cochrane Central: 1) MEDLINE Publication Type: Clinical Trial, Clini…
	Scopus (Basic Search)	x	Article title, Abstract, Keywords: neural-mobilization OR nerve-mobilization OR nervous-system-mobilization OR neural- tissue-mobilization OR neural-glid* OR nerve-glid* OR neural-tension* OR nerve-tension* OR neural-stretch* OR nerve-stretch* OR slump OR neurodynamic* OR neural-manipulative-physical-therapy OR nerve-physiotherapy OR neural-physiotherapy	x	Article title, Abstract, Keywords: pain OR disability OR function* OR flexibility OR neural-stiffness OR range-of-motion OR balance OR postural-control OR postural-balance OR viscoelasticity OR neural-mobility OR nerve-mobility OR nerve-vascularization OR gait OR walking OR mechanosensitivity OR muscle-strength OR muscular-strength	#1 AND #2	1) Date range: from 1996 to present 2) Document type: Article, Conference Paper 3) Language: English, Spanish 4) Subject area: Medicine, Health Professions, Neuroscience, Biochemistry, Genetics and Molecular Biology
	PEDro (Advanced Search)	x	Abstract & Title: "neural mobilization" "neural mobilisation" "nerve mobilization" "nerve mobilisation" "nervous system mobilization" "nervous system mobilisation" "neural tissue mobilization" "neural tissue mobilisation" "neural gliding" "nerve gliding" "neural tension" "neural tensioning" "nerve tension" "nerve tensioning" "neural stretching" "nerve stretching" "slump" neurodynamic* "neural man…	x	x	x	1) Published Since: 1996 2) Method: clinical trial 3) Match any search term (OR)
	RCAAP (Advanced Search)	x	Full text: "neural mobilization" OR "neural mobilisation" OR "nerve mobilization" OR "nerve mobilisation" OR "nervous system mobilization" OR "nervous system mobilisation" OR "neural tissue mobilization" OR "neural tissue mobilisation"OR "neural gliding" OR "nerve gliding" OR "neural tensioning" OR "nerve tensioning" OR "neural stretching" OR "nerve stretching" OR "slump" OR neurodynamic* OR "neu…	x	x	x	1) Date: from 1996 to 2021 2) Document type: Bachelor thesis, Conference object, Doctoral thesis, Journal article 3) Language: Portuguese, English, Spanish
	ClinicalTrials.gov (Advanced Search)	x	Intervention/treatment: "neural mobilization" OR "nerve mobilization" OR "neural gliding" OR "nerve gliding" OR "neural tensioning" OR "nerve tensioning" OR "neural stretching" OR "nerve stretching" OR "slump" OR neurodynamic* OR "neural manipulative physical therapy"	x	x	x	1) Study type: Interventional Studies (Clinical Trials) 2) Study Results: Studies With Results 3) Recruitment: Terminated, Completed 4) Age Group: Adult (18 - 64), Older Adult (65+)
	ICTRP (Advanced Search)	x	Intervention: neural mobilization OR nerve mobilization OR neural gliding OR nerve gliding OR neural tensioning OR nerve tensioning OR neural stretching OR nerve stretching OR slump OR neurodynamic* OR neural manipulative physical therapy	x	x	x	1) With results only
